# Supplementary material for: Regulation of Tomato Fruit Autophagic Flux and Promotion of Fruit Ripening by the Autophagy-Related Gene SlATG8f
Source: Plants (Basel). 2023 Sep 21;12(18):3339. doi: 10.3390/plants12183339 (PMC10536916; doi:10.3390/plants12183339)
Supplement: Supplementary file 1 [file plants-12-03339-s001.zip]

Archive with 3 entries (2 files):
- plants-2589532-supplementary/
- plants-2589532-supplementary/Table S1.pdf
- plants-2589532-supplementary/Table S2.pdf
